# Supplementary material for: Efficient Production of 4’-Hydroxydihydrochalcones Using Non-Conventional Yeast Strains
Source: Int J Mol Sci. 2024 Oct 5;25(19):10735. doi: 10.3390/ijms251910735 (PMC11476679; doi:10.3390/ijms251910735)
Supplement: Supplementary file 1 [file ijms-25-10735-s001.zip]

Archive with 1 entries (1 files):
- ijms-3150492-supplementary.pdf
